# Supplementary material for: New Eocene primate from Myanmar shares dental characters with African Eocene crown anthropoids
Source: Nat Commun. 2019 Aug 6;10:3531. doi: 10.1038/s41467-019-11295-6 (PMC6684601; doi:10.1038/s41467-019-11295-6)
Supplement: Supplementary file 5 — Supplementary Data 1 [file 41467_2019_11295_MOESM5_ESM.txt]

#NEXUS
[ File saved by NDE version 0.5.0, Wed Jun 26 18:18:12 2019 ]
BEGIN TAXA;
	DIMENSIONS NTAX=45;
	TAXLABELS
		'Donrussellia gallica+sp.'
		'Notharctus robustior'
		'Adapis parisiensis'
		'Cantius eppsi'
		'Leptadapis magnus'
		'Absarokius abotti+sp.'
		'Hemiacodon gracilis'
		'Shoshonius cooperi'
		'Teilhardina americana'
		'Xanthorhysis tabrumi'
		'Tarsius spp.'
		'Afrotarsius libycus'
		'Afrasia djijidae'
		'Eosimias spp.'
		'Phenacopithecus spp.'
		'Bahinia pondaungensis'
		'Proteopithecus sylviae'
		'Phileosimias spp.'
		'Serapia eocaena'
		'Apidium phiomense'
		'Parapithecus fraasi'
		'Qatrania wingi'
		'Simonsius grangeri'
		'Biretia spp.'
		'Bugtipithecus inexpectans'
		'Dolichocebus gaimanensis'
		'Branisella boliviana'
		'Callicebus moloch'
		'Saimiri sciureus'
		'Saguinus spp.'
		'Aotus spp.'
		'Myanmarpithecus yarshensis'
		'Pondaungia cotteri'
		'Siamopithecus eocaenus'
		'Krabia minuta'
		'Ganlea megacanina'
		'Aegyptopithecus zeuxi'
		'Moeripithecus markgrafi'
		'Catopithecus browni'
		'Oligopithecus savagei'
		'Oligopithecus rogeri'
		'Talahpithecus parvus'
		'Propliopithecus spp.'
		'Propliopithecus chirobates'
		'Aseanpithecus myanmarensis'
		;
ENDBLOCK;
BEGIN CHARACTERS;
	DIMENSIONS NCHAR=324;
	FORMAT DATATYPE=STANDARD MISSING=? GAP=- SYMBOLS="012345";
	CHARLABELS
		[1] 'i1. Lower incisor number'
		[2] 'i2. Lower incisor occlusal arrangement'
		[3] 'i3. Lower incisor crown spacing'
		[4] 'i4. I/2-C diastema'
		[5] 'i5. I/1-2 size (ratio of I/1-2 area to M/1 area)'
		[6] 'i6. I/1:I/2 proportions (ratio of I/1 area to I/2 area)'
		[7] 'i7. I/1 crown width (spatulate incisors only)'
		[8] 'i8. I2 crown cross-sectional shape (ratio of m-d length to b-l breadth)'
		[9] 'i9. Lower incisors crown height (crown heights judged from cementoenamel junction to crown tip on the buccal surface)'
		[10] 'i11. Lower incisor roots'
		[11] 'i12. Lower incisor crowns'
		[12] 'i14. I/1 crown shape'
		[13] 'i15. I/2 heel development (a lingual swelling at the base of crown)'
		[14] 'i17. Lower first incisor lingual cingulum.'
		[15] 'i19. Relative size of I1 to M1 (based on occlusal areas).'
		[16] 'c1. Female C1 cross-sectional area relative to molar cross sectional area.'
		[17] 'c2. C1/1 dimorphism (square root of male C1 area/square root of female C1 area).'
		[18] 'c3. C/1 cross-sectional shape.'
		[19] 'c4. C/1 lingual crest development.'
		[20] 'c5. Canine paracristid (not scored if species has canine incorporated into a tooth comb).'
		[21] 'c6. Canine height (females).'
		[22] 'ML18. Lower canine crown.'
		[23] 'ML19. Lower canine root.'
		[24] 'p1. P1/1'
		[25] 'p2. P/2.'
		[26] 'OC1. Relative size (MDxBL) of p2 and p3'
		[27] 'OC2. Relative size (MDxBL) of p2 and P2'
		[28] 'p3. P/2 roots.'
		[29] 'p4''. P/3 roots'
		[30] 'p4". P/4 roots.'
		[31] 'p5. Premolar crowding (overlapping of crowns).'
		[32] 'p6. P/3 paraconid'
		[33] 'p7. P/4 paraconid.'
		[34] 'p9''. P/4 paraconid position (labiolingually)'
		[35] 'p9''''. P/4 paraconid position (mesiodistally) '
		[36] 'p11. P/3-4 cristid obliqua'
		[37] 'p13. P/2 protoconid height and shape'
		[38] 'p14. P/4 metaconid position'
		[39] 'p15. P/2 metaconid size'
		[40] 'p16. P/3 metaconid size'
		[41] 'p17. P/4 metaconid size'
		[42] 'p18. P/4 trigonid-configuration of lingual wall'
		[43] 'p19. P/3 entoconid and lingual talonid crest'
		[44] 'p20. P/4 entoconid and lingual talonid crest: '
		[45] 'p21. P/4 lateral and medial protocristid'
		[46] 'p22. P/3 lateral protocristid orientation'
		[47] 'p23. P/4 lateral protocristid orientation'
		[48] 'p24. P/3-4 posterior trigonid wall'
		[49] 'p25. P/3-4 hypoconid size'
		[50] 'p26. P/3-4 hypoconid (or distal terminus of oblique cristid) position'
		[51] 'p27. P/4 hypocristid shearing development: '
		[52] 'p28. P/2 buccal cingulum development'
		[53] 'p29. Lower premolar inflation'
		[54] 'p30. P/4 exodaenodonty'
		[55] 'p31. P/4 talonid length (ratio of midline m-d length of trigonid to m-d length of talonid)'
		[56] 'p33. Premolar orientation'
		[57] 'p34. P/4 anterobuccal cingulum development'
		[58] 'p36. P/4 postprotoconid ridge'
		[59] 'p37. P/4 postmetaconid ridge'
		[60] 'p40. P/4 paraconid height'
		[61] 'p41. P3-4 protoconid height'
		[62] 'p42. P/3 to P/4 area'
		[63] 'p43. P/4 m-d L/ b-l W'
		[64] 'p44. Ratio of P/4 area to M/1 area'
		[65] 'p45a. P/3 root orientation'
		[66] 'p45b. P/4 root orientation'
		[67] 'm4. M/3 root number'
		[68] 'm6. M/2 trigonid width (ratio of buccolingual breadths of trigonid and talonid)'
		[69] 'm7. M/3 trigonid width (based on relative buccolingual breadths)'
		[70] 'OC3. M/1 paraconid'
		[71] 'm8''. M/1 paraconid position '
		[72] 'm9''. M/2 paraconid position '
		[73] 'OC4. M/3 paraconid'
		[74] 'm10. M/3 paraconid position '
		[75] 'm8910. M/2-3 paraconid location'
		[76] 'm11. M/1 parastylid (= premetacristid)'
		[77] 'm12. Molar metastylids (postmetacristids)'
		[78] 'm13. M/3 hypoconulid'
		[79] 'm14. M/3 heel'
		[80] 'm15. Molar enamel surface'
		[81] 'm16. M/1 trigonid height (ratio of trigonid height to talonid height measured on the buccal aspect of the crown)'
		[82] 'm17. M/1-2 cusp relief'
		[83] 'm18. M/1 trigonid lingual configuration'
		[84] 'm19. M/1 metaconid position'
		[85] 'm20. M/2 paraconid development'
		[86] 'm21. M/1-2 lateral protocristid orientation'
		[87] 'm22. M/1 distal trigonid wall'
		[88] 'm23. M/2 distal trigonid wall'
		[89] 'm24. M/1-3 wear facet X'
		[90] 'm25. M/1-2 entoconid'
		[91] 'm26. M/1-2 postentoconid sulcus'
		[92] 'm27. M/1 hypoconulid size'
		[93] 'm28. M/2 hypoconulid size'
		[94] 'm29. M/3 hypoconulid size'
		[95] 'm30. M/1-2 hypoconulid position'
		[96] 'm31. M/1-2 cristid obliqua development'
		[97] 'm32. M/1 cristid obliqua orientation'
		[98] 'm33. M/2 cristid obliqua orientation'
		[99] 'm34. M/1 cristid obliqua terminus'
		[100] 'm35. M/2 cristid obliqua terminus'
		[101] 'm36. M/3 cristid obliqua terminus'
		[102] 'm37. M/1-2 centroconid development'
		[103] 'm38. M/1-2 hypocristid development'
		[104] 'm39. M/3 hypocristid development'
		[105] 'm40. Lingual configuration of M/1-2 talonid'
		[106] 'm41. M/1-2 distal fovea'
		[107] 'm42. M/1-2 hypocristid configuration'
		[108] 'm43. M/1-2 cristid obliqua'
		[109] 'm44. Molar cusp inflation'
		[110] 'm45. M/1-2 buccal cingulum development'
		[111] 'm46. M/1 hypoflexid depth'
		[112] 'm47. M/2 hypoflexid depth'
		[113] 'm53. Ratio of M/2 length to M/3 length'
		[114] 'm55. M/1 mesiodistal length/buccolingual breadth'
		[115] 'm56. Convergence of buccal and lingual molar cusp walls'
		[116] 'm57. M/1-2 entoconid position relative to hypoconid'
		[117] 'ML88. M/1-3 Pre-entocristid'
		[118] 'I1. I1/-I2/ interstitial contact'
		[119] 'I2. I1/-I1/ interstitial contact'
		[120] 'I3. I2/-C diastema'
		[121] 'I4. I1/ area:I2/ area'
		[122] 'I5. I1/ size (I1/ area: M1/ area)'
		[123] 'I6. I1/ occlusal shape (mesiodistal length/buccolingual breadth)'
		[124] 'I7. I2/ occlusal shape (mesiodistal length /buccolingual breadth)'
		[125] 'I10. I1/ occlusal edge orientation (for spatulate incisors only; all others scored as " ? ")'
		[126] 'I11. I1-2/ lingual cingulum'
		[127] 'I12. I1/ basal lingual cusp '
		[128] 'I13. I1/-I2/ buccal cingulum'
		[129] 'C1. C1/ cross-sectional shape'
		[130] 'C2. Upper canine occlusion'
		[131] 'C3. C1/ mesial groove (females)'
		[132] 'C4. C1/ lingual cingulum'
		[133] 'OC5. P2/'
		[134] 'P1''. P2/ root number'
		[135] 'P2. P3/ root number'
		[136] 'P3. P4/ root number'
		[137] 'P4''. Ratio of P2/ area to P3/ area'
		[138] 'P5. Ratio of P4/ area to M1/ area'
		[139] 'P6. P2/ occlusal outline'
		[140] 'OC6. P3/ occlusal outline'
		[141] 'P7''. P4/ occlusal outline'
		[142] 'P8. P3-4/ trigon/talon proportions'
		[143] 'P9. P3/ protocone'
		[144] 'P10. P4/ metacone'
		[145] 'P11. P4/ protocone'
		[146] 'P12''. P2/ protocone'
		[147] 'P13''. P2/ hypocone'
		[148] 'P14. P4/ paraconule'
		[149] 'P15. P3-4/ parastyles'
		[150] 'P16. P3-4/ metastyles'
		[151] 'P17. P3-4/ postprotocrista'
		[152] 'P18''. P2-4/ distal crown margin'
		[153] 'P19. P3-4/ lingual cingulum'
		[154] 'P20. P3/ metacone'
		[155] 'P21. P3-4/ buccal cingulum development'
		[156] 'ML126. P4/ hypocone'
		[157] 'ML127. P3/ hypocone'
		[158] 'M1. M1-2/ root number'
		[159] 'M2. M3/ root number'
		[160] 'M3. M2/ shape (bl/md)'
		[161] 'M4. Ratio of M1/ area to M2/ area'
		[162] 'M7''. M1-2/ metaconule'
		[163] 'M9. M1-2/ preprotoconule'
		[164] 'M10. M1/ hypocone size'
		[165] 'M11. M2/ hypocone size'
		[166] 'M12''. M1-2/ hypocone position'
		[167] 'M13. M1-2/ prehypocrista development'
		[168] 'M14. M3/ prehypocrista development'
		[169] 'M15. M1/ or M2/ paraconule position'
		[170] 'M16. M1-2/ metaconule'
		[171] 'M17''. M1-2/ mesostyle size'
		[172] 'M17". M1-2/ mesostyle position'
		[173] 'M20. P4/-M1/ pericone'
		[174] 'M22. M1-3/ lingual cingulum development'
		[175] 'M24. M1-2/ buccal cingulum development'
		[176] 'M27. M1-2/ pre-metaconule cristae'
		[177] 'M28. M1-2/ post-metaconule cristae'
		[178] 'M30. M3/ paraconule'
		[179] 'M31. Molar protocone lingual inflation'
		[180] 'M33. M2/ buccal expansion of paracone (specify which tooth)'
		[181] 'M34. M3/ metacone'
		[182] 'M36. M3/ hypocone'
		[183] 'M37. M1/ paraconule size'
		[184] 'M44. M1-3/ anterior cingulum'
		[185] 'M46. M3/ size relative to M1/'
		[186] 'ML147. M1-2/ metastyle'
		[187] 'ML148. M1-2/ parastyle'
		[188] 'ML149. M1-2/ parastyle position'
		[189] 'ML150. M1-2/ metastyle position'
		[190] 'ML151. M1-3/ posterior cingulum'
		[191] 'ML152. M1-3/ posterior margin (waisted between buccal and lingual cusps)'
		[192] 'ML153. M1-2/ postparacrista'
		[193] 'ML154. M1-2/ premetacrista'
		[194] 'ML155. M1-3/ protocone arrangement'
		[195] 'ML156. M1-2/ postprotocrista development'
		[196] 'ML157. M1/ postprotocrista length'
		[197] 'ML158. M2/ postprotocrista length'
		[198] 'ML159. M1/ postprotocrista direction'
		[199] 'ML160. M2/ postprotocrista direction'
		[200] 'ML161. M1/ postprotocrista terminus'
		[201] 'ML162. M2/ postprotocrista terminus'
		[202] 'ML163. M1-2/ preprotocrista'
		[203] 'ML164. M1/ preprotocrista connection (buccal side)'
		[204] 'ML165. M2/ preprotocrista connection (buccal side)'
		[205] 'ML166. M1-2/ postparaconule crista'
		[206] 'ML168. M1-2/ hypometacrista'
		[207] 'ML169. M1-2/ hypoparacrista'
		[208] 'MLN. Hypometaconulecrista'
		[209] 'CR1. Transverse septum arising from the cochlear housing'
		[210] 'CR2. Extent of pneumatization of anterior accessory cavity'
		[211] 'CR3. Pneumatization of mastoid (from epitympanic recess?)'
		[212] 'CR4. Presence or absence of perbullar pathway'
		[213] 'CR5. Anteroposterior location of posterior carotid foramen in bulla'
		[214] 'CR6. Mediolateral position of posterior carotid foramen in bulla'
		[215] 'CR7. Ventrodorsal position of the carotid foramen in the bulla'
		[216] 'CR8. Position of posterior carotid foramen relative to fenestra cochleae'
		[217] 'CR9. Position of the internal carotid canal relative to the fenestra cochleae'
		[218] 'CR10. Position of the portion of the internal carotid/promontory artery (or its accompanying nerves) lying on the promontorium anterior to the fenestra cochleae'
		[219] 'CR11. Size of stapedial and promontory canals'
		[220] 'CR12. Morphology of promontory canal, when present'
		[221] 'CR14. Position of ventral edge of the tympanic bone'
		[222] 'CR15. The shape of the tympanic bone'
		[223] 'CR16. Morphology of annular bridge'
		[224] 'CR17. Encroachment of the auditory bulla on the pterygoid fossa'
		[225] 'CR18. Nature of contact between the lateral pterygoid plate and the bulla wall'
		[226] 'CR19. Extent of contact between the lateral pterygoid plate and the bulla wall'
		[227] 'CR20. Flange of basioccipital overlapping medial bulla wall'
		[228] 'CR21. Suprameatal foramen'
		[229] 'CR22. Patent parotic fissure'
		[230] 'CR23. Size of orbits'
		[231] 'CR24. Postorbital closure'
		[232] 'CR25. Composition of the postorbital septum'
		[233] 'CR26. Zygomatic-lacrimal contact'
		[234] 'CR27. Pronounced interorbital constriction'
		[235] 'CR28. Contact between lacrimal and palatine'
		[236] 'CR29. Foramen rotundum'
		[237] 'CR30. Position of lacrimal foramen'
		[238] 'CR31. Metopic suture in adult'
		[239] 'CR32. Orbital convergence'
		[240] 'CR33. Posterior nasal spine'
		[241] 'CR34. Posterior palatine torus'
		[242] 'CR35. Pyramidal processes'
		[243] 'CR36. Length of medial pterygoid plate'
		[244] 'CR37. Snout length'
		[245] 'CR38. Maxillary depth'
		[246] 'CR39. Complete symphyseal fusion'
		[247] 'CR40. Temporomandibular joint morphology'
		[248] 'CR41. Entoglenoid process morphology'
		[249] 'CR42. Inter-incisor diastema width'
		[250] 'CR43. Coronoid height relative to condyle'
		[251] 'CR44. Condyle height relative to toothrow'
		[252] 'CR45. Corpus robusticity'
		[253] 'CR46. Zygomatico-parietal contact at pterion'
		[254] 'CR48. Epitympanic crest'
		[255] 'CR49. Broad ascending wing of premaxilla'
		[256] 'CR50. Basioccipital stem'
		[257] 'CR51. Choanal shape'
		[258] 'CR52. Orientation of the mandibular symphysis'
		[259] 'H1. Shape of distal edge of the humeral trochlea'
		[260] 'H2. Relative heights of medial and lateral edges of humeral trochlea'
		[261] 'H3. Trochleocapitular ridge'
		[262] 'H4. Waisted trochlea (Minimum trochlear diameter/maximum trochlear diameter x 100)'
		[263] 'H5. Width of capitulum relative to trochlea (100 x ventral capitulum width/ventral trochlear width)'
		[264] 'H6. Entepicondylar foramen'
		[265] 'H7. Entepicondylar foramen position'
		[266] 'H8. Medial epicondyle size'
		[267] 'H9. Dorsal placement of medial epicondyle'
		[268] 'H10''. Shape of the lateral edge of the dorsal trochlea'
		[269] 'H10". Shape of the medial edge of the dorsal trochlea'
		[270] 'H11. Dorsoepitrochlear fossa'
		[271] 'H12. Olecranon fossa shape'
		[272] 'H14. Brachialis flange'
		[273] 'H15. Bicipital groove morphology'
		[274] 'H18. Capitular tail'
		[275] 'H19. Ratio of humerus length to femur length (H/F)'
		[276] W2
		[277] OP1
		[278] OP2
		[279] F1
		[280] F2
		[281] F3
		[282] F4
		[283] F5
		[284] F6
		[285] F7
		[286] F8
		[287] F9
		[288] F10
		[289] F11
		[290] F12
		[291] 'T1''. Fusion of tibia and fibula'
		[292] 'T1". Articulation tibia/fibula'
		[293] 'T3. Shape of distal surface of tibia'
		[294] 'T4. Rotation of the medial malleolus'
		[295] 'T5. Shape of medial malleolar articular surface'
		[296] 'T6. Shape of distal tibial shaft'
		[297] 'T7. Position of tibialis posterior groove'
		[298] A1
		[299] 'A2'''
		[300] 'A4'''
		[301] 'A5'''
		[302] A6
		[303] A7
		[304] A8
		[305] A9
		[306] GEB1
		[307] GEB2
		[308] GEB3
		[309] CA1
		[310] CA2
		[311] CA3
		[312] CA4
		[313] N1
		[314] N3
		[315] E1
		[316] E2
		[317] O1
		[318] O2
		[319] O3
		[320] O4
		[321] MT1
		[322] MT2
		[323] V1
		[324] V2
		;
	STATELABELS
		1
			'three '
			'two '
			'one I/1 present, I/2 absent '
			'lower incisors absent ',
		2
			'Arcuate battery from lateral perspective (U-shape arcade) '
			'cusp tips staggered (V-shaped arcade) ',
		3
			'No spaces '
			'Spaces present between crowns ',
		4
			'present '
			'absent ',
		5
			'very small (<0.69) '
			'moderate sized (<0.70, <1.07) '
			'large (>1.07) ',
		6
			'I/1 much smaller than I/2 (<0.65) '
			'I/1 smaller than I/2 (>0.65, <0.82) '
			'I/1 almost as large as I/2 (>0.83, <1.00) '
			'I/1>I/2 (>1.01, <1.25) '
			'I/1>>I/2 (>1.25) ',
		7
			'consideranly wider (m-d) than root (spatulate) '
			'narrow at apex, wider than root '
			'"styliform" (crown apex approximately the same width as the cervical margin)',
		8
			'rounded oval (> 0.64) '
			'mesiodistally compressed (< 0.64) ',
		9
			'low crowned '
			'moderately high crowned '
			'high crowned ',
		10
			'erect or vertical '
			'slightly procumbent '
			'very procumbent ',
		11
			'erect or vertical'
			procumbent
			'very procumbent ',
		12
			spatulate
			'lanceolate, pointed ',
		13
			'heel absent '
			'heel present ',
		14
			'absent to weak '
			'strong but incomplete '
			'strong and complete ',
		15
			'I/1 very small (I/1 << M/1) '
			'moderately enlarged (I/1 < or = M/1) '
			'grossly enlarged (I/1 > M/1) ',
		16
			'very small (C1/M1 < 0.40)'
			' moderate (> 0.4, < 0.80)'
			'large (> 0.80, < 1.20); very large (> 1.20) ',
		17
			'low (< 1.07)'
			'moderate (> 1.07, < 1.17)'
			'high (>1.17) ',
		18
			'rounded oval '
			'mesiodistally compressed '
			'buccolingually compressed ',
		19
			'rounded '
			'sharp ',
		20
			'oblique to occlusal plane '
			'nearly horizontal to occlusal plane '
			'forms part of cropping mechanism with I/1-2 ',
		21
			'low, squat '
			'narrow, short '
			'tall, at or above tooth row ',
		22
			'erect or vertical '
			'procumbent '
			'very procumbent',
		23
			'erect or vertical '
			'slightly procumbent '
			'very procumbent',
		24
			'present '
			'absent ',
		25
			'present '
			'absent ',
		26
			'p2<<p3 (ratio<0.6)'
			'p2<p3 (0.6<ratio<0.9)'
			'p2> or =p3 (ratio>0.9)',
		27
			'P2 larger or equal to p2'
			'P2 smaller than p2',
		28
			'single '
			'double ',
		29
			'single '
			'double ',
		30
			'single '
			'double ',
		31
			'no crowding '
			'slightly crowded '
			'very crowded-mesial root positioned buccal to distal root ',
		32
			'large '
			'small '
			'absent or extremely small ',
		33
			'large '
			'small '
			'absent or extremely small ',
		34
			'mesial to protoconid'
			'mesiolingual, between protoconid and metaconid'
			'mesial to metaconid',
		35
			'widely spaced from the metaconid '
			'twinned with metaconid ',
		36
			'absent '
			'weak '
			'strong ',
		37
			'projects above protoconids of P/3-4 '
			'massive, projects above protoconids of P/3-4 '
			'not projecting, in line with P/3 '
			'extremely short, shorter than P/3 ',
		38
			'close to protoconid '
			'widely spaced from protoconid ',
		39
			'absent or trace '
			'small ',
		40
			'absent or trace '
			'small '
			'large (as big as protoconid) ',
		41
			'absent or trace'
			'small '
			'large (as big as protoconid) ',
		42
			'closed '
			'open ',
		43
			'absent '
			'lingual talonid crest present but an entoconid does not stand out above it '
			'entoconid forms a small discrete cusp ',
		44
			'absent '
			'lingual talonid crest present but an entoconid does not stand out above it '
			'entoconid forms a small discrete cusp ',
		45
			'continuous between metaconid and protoconid '
			'discontinuous between metaconid and protoconid ',
		46
			'transversely oriented '
			'distolingually oriented '
			'absent ',
		47
			'transversely oriented '
			'distolingually oriented ',
		48
			'complete [taxa without metaconids are assigned this character state] '
			'deeply notched ',
		49
			'large '
			'small or absent ',
		50
			'distal to protoconid '
			'distal to metaconid, or between protoconid and metaconid ',
		51
			'absent '
			'weak '
			'strong ',
		52
			'absent '
			'incomplete, broken at protoconid and hypoconid '
			'complete ',
		53
			'not basally inflated'
			'slightly basally inflated '
			'very basally inflated ',
		54
			'not exodaenodont '
			'slightly exodaenodont '
			'very exodaenodont ',
		55
			'extremely short or non-existent (tri:tal > 1.61)'
			'short (much shorter than trigonid) (tri:tal > 1.27, < 1.61)'
			'equal or slightly shorter in length to trigonid (tri:tal > 0.92, < 1.27)'
			'talonid longer than trigonid (tri:tal < 0.91) ',
		56
			'Crown bases vertical in lateral perspective '
			'slightly oblique '
			'strongly oblique, projecting medial over the anterior ',
		57
			'Absent or trace '
			'Strong ',
		58
			'Absent or weak '
			'Moderate '
			'Very strong ',
		59
			'Absent or weak '
			'Moderate '
			'Very strong ',
		60
			'low '
			'moderate '
			'high (nearly as high as protoconid) ',
		61
			'P/3 much lower than P/4 '
			'P/3 slightly lower than P/4 '
			'P/3 equal in height to P/4 '
			'P/3 higher than P/4 ',
		62
			'0.45-0.59 '
			'0.60-0.69 '
			'0.70-0.79 '
			'>0.80 ',
		63
			'<0.95 '
			'>0.96 <1.14 '
			'>1.15 <1.20 '
			'>1.21 <1.35 '
			'>1.36 <1.46 '
			'>1.47 ',
		64
			'< 0.62'
			'>0.63, < 0.72'
			' >0.73, < 0.82'
			'>0.83, < 0.92'
			'>0.93, < 1.02'
			'> 1.03 ',
		65
			'Aligned mesiodistally '
			'Shifted laterally',
		66
			'Aligned mesioditally'
			'Mesial root shifted buccally',
		67
			'one '
			'two ',
		68
			'much wider than talonid (> 1.11) '
			'widths similar (< 1.11, > 0.90) '
			'much narrower than talonid (< 0.90) ',
		69
			'much wider than talonid (> 1.20) '
			'trigonid and talonid widths similar (< 1.20-1.05) '
			'trigonid narrower than talonid (< 1.05) ',
		70
			Present
			Absent,
		71
			'mesiolingual, between protoconid and metaconid '
			'mesial to metaconid ',
		72
			'mesiolingual, between protoconid and metaconid '
			'mesial to metaconid ',
		73
			Present
			Absent,
		74
			'mesiolingual, between protoconid and metaconid '
			'mesial to metaconid ',
		75
			'widely spaced from the metaconid '
			'twinned with metaconid ',
		76
			'absent '
			'present ',
		77
			'absent '
			'small '
			'large ',
		78
			'single '
			'double ',
		79
			'absent '
			'narrower than talonid '
			'approximately equal in width to talonid ',
		80
			'smooth '
			'slightly crenulated '
			'highly crenulated ',
		81
			'higher than talonid (> 1.20) '
			'slightly higher than talonid (> 1.10, < 1.20) '
			'trigonid and talonid of similar height (< 1.10) ',
		82
			'Moderate to high '
			'Low ',
		83
			'Open '
			'Closed ',
		84
			'transversely aligned-lingual to protoconid '
			'slightly distolingual to protoconid ',
		85
			'absent '
			'small '
			'large ',
		86
			'runs toward metaconid '
			'runs toward hypoflexid ',
		87
			'complete '
			'deeply notched by protoconid/metaconid sulcus '
			'medial and lateral protocristid do not meet but no sulcus is visible',
		88
			'complete '
			'deeply notched by protoconid/ metaconid sulcus '
			'medial and lateral protocristid do not meet but no sulcus is visible',
		89
			'present '
			'absent ',
		90
			'barely stands out on lingual talonid marginal crest '
			'a small discrete cusp '
			'a large cusp ',
		91
			'prominent '
			'faintly visible '
			'absent ',
		92
			'large '
			'moderate '
			'small '
			'absent ',
		93
			'large '
			'moderate '
			'small '
			'absent ',
		94
			'large '
			'moderate '
			'small '
			'absent ',
		95
			'twinned to entoconid '
			'near midline '
			'slightly buccal to midline ',
		96
			'weak (rounded) '
			'strong (trenchant) '
			'very strong (trenchant) ',
		97
			'reaches trigonid wall at a point distal to protoconid '
			'reaches trigonid wall at a point distolingual to protoconid '
			'reaches trigonid wall at a point distal to metaconid ',
		98
			'reaches trigonid wall at a point distal to protoconid '
			'reaches trigonid wall at a point distolingual to protoconid '
			'reaches trigonid wall at a point distal to metaconid ',
		99
			'runs to base of trigonid '
			'runs part way up the distal trigonid wall '
			'connects with protoconid tip or protocristid '
			'connects with metaconid ',
		100
			'runs to base of trigonid '
			'runs part way up the distal trigonid wall '
			'connects with protoconid tip or protocristid '
			'connects with metaconid ',
		101
			'runs to base of trigonid '
			'runs part way up the distal trigonid wall '
			'connects with protoconid tip or protocristid '
			'connects with metaconid ',
		102
			'present '
			'absent ',
		103
			'absent or seen only as a trace '
			'weak '
			'strong ',
		104
			'absent or seen only as a trace '
			'weak '
			'strong ',
		105
			'open '
			'notched lingually but not open '
			'closed ',
		106
			'absent '
			'present (weak) '
			'present (large) ',
		107
			'simple '
			'with accessory cusp close to hypoconid ',
		108
			'notched '
			'straight ',
		109
			'cusps not inflated, marginally positioned '
			'slightly inflated '
			'very inflated ',
		110
			'absent to trace '
			'partial, broken at protoconid and hypoconid '
			'complete ',
		111
			'very shallow '
			'moderate '
			'deep ',
		112
			'very shallow '
			'moderate '
			'deep ',
		113
			'M/3 much longer than M/2 (0.71-0.80) '
			'M/3 longer than M/2 (0.81-0.90) '
			'M/3 equal than M/2 (0.91-1.00) '
			'M/3 smaller than M/2 (1.01-1.12) '
			'M/3 much smaller than M/2 (> 1.13) '
			'if M/3 absent',
		114
			'1.0-1.15'
			'1.16-1.22'
			'1.23-1.32'
			' > 1.33 ',
		115
			'convergent '
			'vertically sided ',
		116
			'transverse to hypoconid '
			'distal to hypoconid ',
		117
			'indistinct to absent '
			'weakly developed (low) '
			'well-developed (strong and high) ',
		118
			'absent; teeth widely spaced '
			'present as narrow contact '
			'I2/ tightly packed against I1/, I1/ preparacrista abbreviated ',
		119
			'present '
			'absent: a wide space occurs in the midline between these teeth ',
		120
			'present '
			'absent ',
		121
			'areas approximately equal (< 1.00) '
			'I1/ slightly larger than I2/ (> 1.00, < 1.40) '
			'I1/ much larger than I2/ (> 1.40) ',
		122
			'incisor small (< 0.50) '
			'incisor moderate (> 0.50, < 0.56) '
			'incisor large (> 0.56) ',
		123
			'rounded oval (< 1.05) '
			'buccolingually compressed (> 1.05, < 1.30) '
			'extremely compressed (> 1.30) ',
		124
			'rounded oval (< 1.05) '
			'slightly buccolingually compressed (> 1.05, < 1.30) '
			'extremely buccolingually compressed > 1.30) ',
		125
			'occlusal edge orthogonal to long axis of root '
			'occlusal edge wears at a steep angle to long axis of root '
			'crown with pronounced mesial asymmetry (= mesial process) in unworn state ',
		126
			'Moderate, continuous '
			'Strong ',
		127
			'absent '
			'present ',
		128
			'absent '
			' present',
		129
			'oval '
			'rounded ',
		130
			'C1/ wears against P/1-2'
			'C1/ wears against P/2 '
			'C1/ wears against P/2-3 '
			'C1/ wears against P/3 ',
		131
			'shallow or absent '
			'deep ',
		132
			'weak or absent '
			'strong '
			'very strong ',
		133
			present
			absent,
		134
			one
			'two '
			'three ',
		135
			'two '
			'three ',
		136
			'two '
			'three ',
		137
			'P2/ much smaller (< 0.85) '
			'P2/ smaller (> 0.85, < 0.95) '
			'P2/ equal (> 0.95) '
			'Clearly larger',
		138
			'P4 << M1 (<0.66) '
			'P4< M1 (> 0.66, < 0.76) '
			'P4 = M1 (0.77-1.05) '
			'P4 > M1 (> 1.06) ',
		139
			'triangular '
			'suboval with the long axis b-l '
			'suboval with the long axis m-d '
			'round ',
		140
			'Suboval (with roughly mesiodistal long axis) '
			'Triangular (buccal lobe much wider than lingual lobe) '
			'Trapezoid (tooth buccolingually extended with buccal lobe wider than lingual lobe) '
			'Rectangular (tooth buccolingually extended with lingual lobe as wide as buccal lobe)'
			'Squared ( tooth as wide as long with buccal lobe as wide as lingual lobe)',
		141
			Triangular
			Trapezoid
			Rectangular
			Squared,
		142
			'trigon > = talon '
			'trigon < talon ',
		143
			'present '
			'absent ',
		144
			absent
			present,
		145
			'low relative to paracone '
			'high relative to paracone ',
		146
			'present '
			absent,
		147
			absent
			present,
		148
			'large '
			'small '
			'absent ',
		149
			'present '
			'absent ',
		150
			'absent '
			'present ',
		151
			'strong '
			'weak, short ',
		152
			'smoothly rounded '
			'waisted between buccal and lingual cusps ',
		153
			'absent or weak '
			'strong ',
		154
			'absent '
			'present ',
		155
			'absent or weak '
			'strong ',
		156
			'minute to absent '
			'present but small '
			'strong ',
		157
			'minute to absent '
			'present but small '
			'strong ',
		158
			'three, three '
			'three, two '
			'two, two',
		159
			'three '
			'two '
			'one ',
		160
			'very transverse (> 1.65) '
			'transverse (< 1.65, > 1.30) '
			'squared (< 1.30) ',
		161
			'M1 >> M2 (> 1.40) '
			'M1 > M2 (< 1.40, > 1.0) '
			'M1 < M2 (< 1.0) ',
		162
			'absent '
			'single '
			double,
		163
			absent
			'weak '
			'strong ',
		164
			'large '
			'small '
			'minute to absent ',
		165
			'large '
			small
			'minute to absent ',
		166
			'distal, far lingual to protocone '
			'distal, slightly lingual to protocone '
			'distal, slightly buccal to protocone ',
		167
			'absent '
			'weak '
			'strong, reaches to postprotocrista, encloses the talon lingually. ',
		168
			absent
			'strong, reaches to postprotocrista, encloses the talon lingually',
		169
			'attached to preprotocrista '
			'unattached to preprotocrista ',
		170
			'absent to indistinct '
			'small '
			'moderate '
			'large ',
		171
			'absent to indistinct '
			moderate
			'strong ',
		172
			'attached to ectocrista '
			'present on buccal cingulum ',
		173
			'absent '
			'small '
			'large ',
		174
			'absent to indistinct '
			'weak, broken '
			'strong, complete ',
		175
			'absent to indistinct '
			'weak '
			'strong ',
		176
			'absent or weak '
			'strong ',
		177
			'absent or weak '
			'strong ',
		178
			'absent '
			'small-moderate '
			large,
		179
			'not inflated '
			'slightly inflated '
			'very inflated ',
		180
			'no expansion '
			'slight expansion '
			'considerable expansion ',
		181
			'absent or very small '
			'moderate (but smaller than paracone) '
			'large (equal to paracone) ',
		182
			'absent or very small '
			'small '
			'large ',
		183
			'absent '
			'small-moderate (smaller than paracone) '
			'large (nearly as large as or larger than paracone) ',
		184
			'strong, complete, long (connected to parastyle) '
			'strong, short '
			'weak or absent ',
		185
			'very small (half the size of M1/ or less) '
			'small (two thirds) '
			'large (approximately as large) ',
		186
			'indistinct to absent '
			'moderate '
			'strong ',
		187
			'indistinct to absent '
			'moderate '
			'strong ',
		188
			'mesial to paracone '
			'mesiobuccal to paracone ',
		189
			'distal to metacone '
			'distobuccal to metacone ',
		190
			'moderate, does not reach the metastyle / the distobuccal corner of the tooth'
			'connected to metastyle / reaches the distobuccal corner of the tooth',
		191
			'indistinct to absent '
			'present but shallow '
			'present, deep ',
		192
			'indistinct to absent '
			'weakly developed '
			'well developed (but well-marked notch between postparacrista and premetacrista) '
			'strongly elevated (weak notch between postparacrista and premetacrista)',
		193
			'indistinct to absent '
			'weakly developed '
			'well developed (but well-marked notch between premetacrista and postparacrista) '
			'strongly elevated (weak notch between premetacrista and postparacrista)',
		194
			'normal position '
			'oblique ',
		195
			'strong '
			'tiny ',
		196
			'indistinct to absent '
			'short '
			'long ',
		197
			'indistinct to absent '
			'short '
			'long ',
		198
			'transverse, directed toward metaconule (or virtual metaconule emplacement) '
			'lateral, directed toward the lingual posterior cingulum (post-protocone fold-like) ',
		199
			'transverse, directed toward metaconule (or virtual metaconule emplacement) '
			'lateral, directed toward lingual posterior cingulum (post-protocone fold-like) ',
		200
			'runs to base of metacone (with hypometacrista) '
			'runs to metaconule (at the level of the small or virtual metaconule) '
			'runs to posterior cingulum '
			'limited at a point distal to protocone ',
		201
			'runs to base of metacone (with hypometacrista) '
			'runs to metaconule (at the level of the small or virtual metaconule) '
			'runs to posterior cingulum '
			'limited at a point distal to protocone ',
		202
			'low '
			'elevated ',
		203
			'connected to parastyle (by way of preparaconule crista) '
			'connected to paraconule (or near to it or to a virtual paraconule) ',
		204
			'connected to parastyle (by way of preparaconule crista) '
			'connected to paraconule (or near to it or to a virtual paraconule) ',
		205
			'indisctinct to absent '
			'moderate '
			'well-developed (connected to paracone)',
		206
			'absent '
			'weakly developed (low and short) '
			'well-developed (high) ',
		207
			'absent '
			'weakly developed (short) '
			'well-developed (high) ',
		208
			'indistinct to absent '
			'moderate (not connected to protocone) '
			'well-developed (connected to protocone or postprotocrista) ',
		209
			Absent
			'present and forming the lateral wall of an anterior accessory cavity pneumatized from the tympanic cavity'
			'present and forming the lateral wall of an anterior accessory cavity pneumatized from the epitympanic recess. ',
		210
			'Anterior accessory cavity lies anterior to the tympanic cavity and is not trabeculated '
			'anterior accessory cavity extends medial to the tympanic cavity, and is trabeculated ',
		211
			'Absent '
			'Present ',
		212
			'Absent '
			'Present and formed exclusively by the petrosal bone ',
		213
			'Posterior to line joining midpoints of tympanic bones '
			'anterior to this line ',
		214
			'medial '
			'midline of the bulla '
			'lateral ',
		215
			'dorsal, adjacent to basioccipital or mastoid bone '
			'ventral ',
		216
			'posterior '
			'ventral '
			'anterior ',
		217
			'runs across ventral lip of the fenestra cochleae, shielding it from ventral view when a canal is present '
			'internal carotid canal does not shield the fenestra cochleae from ventral view ',
		218
			'on ventrolateral surface of promontorium '
			'contacting only the cupula of the cochlea ',
		219
			'both stapedial and promontory canals are large '
			'stapedial slightly smaller than promontory '
			'stapedial highly reduced or absent altogether '
			'stapedial larger than promontory '
			'both promontory and stapedial canals absent ',
		220
			'open trough '
			'complete canal ',
		221
			'intrabullar, or aphaneric '
			'extrabullar or phaneric ',
		222
			'ribbon-like or only slightly expanded '
			'laterally expanded into a collar or tube ',
		223
			'Linea semicircularis or partial anular bridge formed on a entotympanic bulla '
			'linea semicircularis formed on a petrosal bulla '
			'a complete annular bridge ',
		224
			'Absent '
			'Present and formed by anterior accessory cavity '
			'Present and formed by the tympanic cavity ',
		225
			'absent '
			'laminar '
			'abutting ',
		226
			'slight '
			'very extensive ',
		227
			'Absent or minimal '
			'extensive ',
		228
			'Absent '
			'Present, small and in the posterior root of the zygomatic arch '
			'Present, large, and above the external auditory meatus ',
		229
			'Present '
			'Absent ',
		230
			'Small '
			'Large '
			'Extremely large ',
		231
			'None '
			'Postorbital bar present '
			'Postorbital septum present ',
		232
			'zygomatic forms most of the septum '
			'frontal forms most of the septum ',
		233
			'Present '
			'Absent ',
		234
			'absent '
			'resent below olfactory tract ',
		235
			'present '
			'separated by a large fronto-maxillary contact (and in some taxa, a small os planum of the ethmoid) '
			'separated by a large os planum ',
		236
			'Absent '
			'Present ',
		237
			'outside orbital margin '
			'within the orbit or on the rim ',
		238
			'unfused '
			'fused ',
		239
			'low (less convergent than primates)'
			moderate
			high
			'Very high',
		240
			'Reduced or absent '
			'small but distinct '
			'robust and long ',
		241
			'present '
			'absent ',
		242
			'Medially placed '
			'Laterally placed ',
		243
			'long medial pterygoid plate extending one-third to one half of the distance to the anterior surface of the bulla '
			'short but distinct from lateral pterygoid plate for its entire dorsoventral extent '
			'medial pterygoid plate entirely absent, or reduced to a low rugosity ',
		244
			'Long snout '
			'Short snout ',
		245
			'deep '
			'shallow ',
		246
			'absent '
			'present ',
		247
			'biconcave and transversely wide '
			'anteroposteriorly oriented trough ',
		248
			'weak or absent '
			'strong ',
		249
			'broad and wider than that of extant haplorhines '
			'narrow, haplorhine-like ',
		250
			'very far above '
			'slightly above or equal ',
		251
			'at level of tooth row '
			'slightly above '
			'well above tooth row ',
		252
			'shallow '
			'deep ',
		253
			'no postorbital closure '
			'zygomatico-parietal contact '
			'alisphenoid-frontal contact ',
		254
			'absent '
			'present ',
		255
			'narrow '
			'broad ',
		256
			'narrow '
			'broad ',
		257
			'narrow '
			'broad ',
		258
			'symphysis procumbent '
			'symphysis erect',
		259
			'cylinder, distal edge perpendicular to shaft '
			'distal edge somewhat angled to shaft '
			'distal edge very angled',
		260
			'subequal '
			'medial edge more flared than lateral edge ',
		261
			'absent '
			'weak but distinct '
			'moderately distinct '
			'very distinct ',
		262
			'> 70 (unwaisted) '
			'<= 70 (waisted) ',
		263
			'< 100 '
			'between 100 and 140 '
			'140-200 '
			'>200 ',
		264
			'present '
			'variable '
			'absent ',
		265
			'above medial epicondyle '
			'above ventral trochlea '
			'above dorsal trochlea ',
		266
			'reduced '
			'prominent ',
		267
			'parallel '
			'slight dorsal angle'
			'large dorsal angle ',
		268
			'not pronounced '
			'moderately pronounced '
			'very pronounced',
		269
			'not pronounced'
			'moderately pronounced '
			'very pronounced ',
		270
			'present (strong) '
			'small, shallow '
			'absent ',
		271
			'Shallow '
			'Moderate '
			Deep,
		272
			'broad '
			moderate
			'narrow ',
		273
			'shallow '
			'deep ',
		274
			'ventral articular width <2.5 times the ventral capitular width '
			'ventral articular width > 2.5 times the ventral capitular width ',
		275
			'100* H/F <= 65 '
			'H/F between 65 and 80'
			'H/F > 80 ',
		276
			' '
			' ',
		277
			' '
			' ',
		278
			' '
			' ',
		279
			' '
			' '
			' ',
		280
			' '
			' '
			' ',
		281
			' '
			' ',
		282
			' '
			' '
			' ',
		283
			' '
			' '
			' ',
		284
			' '
			' '
			' ',
		285
			' '
			' ',
		286
			' '
			' ',
		287
			' '
			' '
			' ',
		288
			' '
			' ',
		289
			' '
			' '
			' ',
		290
			' '
			' ',
		291
			'absent '
			'present ',
		292
			small
			'moderate '
			'extensive ',
		293
			'square/parallel '
			'triangular ',
		294
			'none '
			'slight '
			'strong ',
		295
			flat
			'anteriorly convex, posteriorly flat '
			'all convex ',
		296
			'no compression '
			'anteroposteriorly compressed ',
		297
			'on medial side of malleolus '
			'on posterior side of malleolus ',
		298
			' '
			' ',
		299
			' '
			' '
			' ',
		300
			' '
			' '
			' ',
		301
			' '
			' ',
		302
			' '
			' ',
		303
			' '
			' ',
		304
			' '
			' ',
		305
			' '
			' ',
		306
			' '
			' '
			' ',
		307
			' '
			' '
			' ',
		308
			' '
			' ',
		309
			' '
			' '
			' ',
		310
			' '
			' '
			' ',
		311
			' '
			' ',
		312
			' '
			' ',
		313
			' '
			' '
			' ',
		314
			' '
			' ',
		315
			' '
			' '
			' ',
		316
			' '
			' ',
		317
			' '
			' '
			' ',
		318
			' '
			' ',
		319
			' '
			' ',
		320
			' '
			' ',
		321
			' '
			' '
			' ',
		322
			' '
			' ',
		323
			' '
			' ',
		324
			' '
			' ',
	;
	MATRIX
		'Donrussellia gallica+sp.' ?1?1?????? ?????????? ???00??111 021101?1?0 11?10?1010 2?00{12}01200 1?53001110 1101001010 0001100012 222022113(12) 11221001{01}1 22{01}{23}101??? ?????????? ?????1?1?2 1-000??211 0100100001 2{01}022-000{01} 0-02{12}00000 2?112010-1 01111100-1 31110000?? ?????????? ?????????? ?????????? ?????0???? ???1?????? ?????????? ?????????? ?????????? ?????????? ?????????? ???????…
		'Notharctus robustior' 1001010001 101101?0?0 2??00??111 0211012000 2{01}01011010 1000101100 1{12}32001110 11011{01}1{01}10 {01}001200012 2220211131 1122200112 220{12}011?1? ??0??????? 0?0011{01}121 2-001101{01}{01} 0100100002 2100010002 1002{12}00{01}11 1011122111 0220011003 311100000? ?002000030 1?????0?11 1????????? ?????000?0 10?11??01? 3?201?0??? ?1??0???11 0010000011 0002201022 0100102011 0?…
		'Adapis parisiensis' 1001010000 001201?012 2000020111 022--22100 2102011000 22?031100- 2143001111 --1--02010 1001000012 1330?111{23}1 1122000111 220311010? 0?222??100 ??01111120 3011110110 1010100002 2000110000 0-02200100 2011211001 0220110113 310000000? 10020000(13)0 0010200010 1?001?0(01)11 01210100?0 1101110010 1120110001 0000?10010 0000001011 0012201022 0101121111 01??00??1? 2?00
		'Cantius eppsi' ?????????? ?????????? ????0??111 021002?1?0 2111011000 1?00201100 2342001110 111-001010 0001200012 2220211130 1122200112 2203011??? ?????????? ??0111?1?1 1-001??200 0100100001 21022-0002 0-0(12)210110 101011{01}001 01100101?3 30000001?? ?????????? ?????????? ?????????? ?????????? ?????????? ?????????? ?????????? ?????????? ???????022 01??1020?? ?????????? ????
		'Leptadapis magnus' 1??0?0??00 001201?110 2000020111 0212022000 2101011000 220010100? 2344101111 --1--02010 2001000011 1320212121 1122000102 2203011??? ?????????0 ??01110224 3101110200 1010100002 2000110000 0-01200100 2111211001 012011(01)113 310000000? 1002000030 0010??0010 1?????0?1? ?12??100?? ???11??010 3110111121 000??????? ?????????? ???????022 0100122112 ????00??1? 2?00
		'Absarokius abotti+sp.' 100102???? ????00?0?? ?001000011 222--13000 11(01)1021011 00220(12)000- 00050011(01)0 110110101(01) 1001200012 2220211(01)00 1111200112 2220001??? ?????????? ??00110334 1-000102(01)1 0100000000 21022-0001 0-01210(01)(12)1 10(01)10010?1 1110112113 10011001?? ?????????? ?????????? ?????????? ?????0???? ?????????? ?????????? ?????????? ?????????? 0201111111 11??111011 0??????…
		'Hemiacodon gracilis' 110113?0?2 {12}?1{12}10?2?? {01}00100?011 122--23100 2(01)22010010 1000111110 2330001210 11001(01)0(01)(12)2 1001200012 12201211{01}1 1122100012 2(12)12101??1 ????????01 000011{01}0?? 1-000??200 010(01)100001 2102{12}00002 0-(01)121121(01) 20(12)0(12)11011 1110111113 20110000?? ?????????? ?????????? ?????????? ?????0???? ????????10 3?10110111 0???????02 0021111011 0101101111…
		'Shoshonius cooperi' 10?102???0 ????00?001 100100?011 1112013101 110(01)001010 0021121111 1(23)(12)2001110 (01)(01)0(01)0(01)20(12)(12) (12)001200012 2220121130 0122100111 2202001??? ?????????? ??00110112 100(01)110200 110110000(01) ?1022-0002 1111200101 2010211111 0110022112 210000010? 000200?001 0?22111002 1?01????11 0011?011?0 1001?01?10 ??00111111 00100?0002 00211110?? 0201110111 1100011021 0…
		'Teilhardina americana' 110113???2 ????{01}0?000 100(01)00?011 0212013000 111(12)011011 0001(01)11000 1(12)21001100 1101101010 0001200012 2(23)(23)0221(01)10 012220011(12) 2212(01)01??? ?????????? ????11?(01)?? 1-000??201 110?100000 21022-0001 0-02211(01)11 10(01)0111011 1110022112 21000001?? ?????????? ?????????? ?????????? ?????0???? ?????????? ?????????? ?????????? ?????????? ?????????? ??????…
		'Xanthorhysis tabrumi' ?????????? ?????1?0?? ??010??011 222--1?0?0 1111011010 0?1101111- 1031001110 0000000010 0001100012 2330?20000 0122100112 2122001??? ?????????? ?????????? ?????????? ?????????? ?????????? ?????????? ?????????? ?????????? ?????????? ?????????? ?????????? ?????????? ?????????? ?????????? ?????????? ?????????? ?????????? ?????????? ?????????? ?????????? ????
		'Tarsius spp.' 2??1???120 01?0010010 000101?001 2222112000 11{01}{01}011010 0211011110 00(12)(01)1011(01)0 0000001010 000120001(12) 2{23}{23}1120000 01112001{01}2 1111001200 2001?10111 110011003{12} {12}-100102(01)1 0100100001 210{12}{12}1000{01} 0-02(12)00100 201(01)2010?1 1110022001 110001{01}010 0112121121 11?1111202 2101210111 0011001111 1020001100 3020110002 0000000002 0022112011 1?01110110 …
		'Afrotarsius libycus' ?????????? ?????????? ?????????? ?????????? ?????????? ?????????? ??????111? ?0000?1010 ?0??20?012 ??2111?0?0 0122200102 ?12?101??? ?????????? ?????????2 ?-0??????0 01100?00?1 ?10?2-0?01 0-?1201?00 ???1?11111 12200?2?0? 11?0{01}110?? ?????????? ?????????? ?????????? ?????????? ?????????? ?????????? ?????????? ?????????? ?????????? ?????????? ?????????? ????
		'Afrasia djijidae' ?????????? ?????????? ?????????? ?????????? ?????????? ?????????? ??????121? ?1000?1010 ?0??20?012 1?2111?0?0 0122200102 ?13?101??? ?????????? ?????????? ?????????? ???????0?1 21022-0?01 0-01201?00 ??11?11111 12200?2001 11000110?? ?????????? ?????????? ?????????? ?????????? ?????????? ?????????? ?????????? ?????????? ?????????? ?????????? ?????????? ????
		'Eosimias spp.' 1001000000 001002?000 200100?011 1212013000 110{01}0110(01)1 0111111000 2032111100 1000000010 000120001(01) 2(12)(12)1{12}21100 0122100101 1113101??? ?????????? ????11???1 1-000???01 11101000?0 ?0022-0000 0-02200100 1011?11111 1100122001 11000110?? ?????1100? ?????????? ?????????? ?????0???0 11?????11? 2??0111??0 ?0?1?????? ?????????? 0001???111 1101111001 ?????????? 2???
		'Phenacopithecus spp.' ???????000 0010?????? ????00?011 ?220013100 110{01}011010 12111?1001 ?332111100 0000001010 0001200011 2(12)20111111 1122100101 1113101??? ?????????? ?????1?0?? 1-?00??201 111?10?0?0 2102200000 0-02200100 1011?21111 2110022001 110001(01)0?? ?????????? ?????????0 ?????????? ?????????? ?????????? ?????????? ?????????? ?????????? ?????????? ?????????? ?????????? ????
		'Bahinia pondaungensis' 1?0?000000 001102?0?? 20010??011 0?2--22?00 00110?1010 100011112- {12}33211???0 1????01??0 0011?00?10 23???11?0? ?12?200100 1??21011?0 10??0???01 1100110132 2-10010201 ?0?01000?0 20022-0?-0 0-02200?00 ??01?11111 1110022001 11000110?? ?????????? ?????????0 ??1???0??? ?????0???? ?1??1??1?? ?????????? ?????????? ?????????? ?????????? ?????????? ?????????? ????
		'Proteopithecus sylviae' 1????????? ??????2??? 2001021011 2212110100 2102010011 1211201000 1122101100 0-1--010(01)0 1001000012 112(123)011000 0122100111 1130102??? 1???????01 1100110203 2-00000201 1010110010 11011100-{01} 0-02200001 0001001001 0110022001 11000?0011 11001210?1 10?00?00?0 2011??1122 1111000110 20??010111 0?11211110 11?11?0022 1010?0?10? ???????100 00000221?? ?????????? ??11
		'Phileosimias spp.' ?????????? ?????????? ????????11 ?21201?1?0 {01}101011010 0?011?1020 ??31??1210 0000001010 00012011?2 1010010000 012111010{12} 1122101??? ?????????? ?????????? ?????????? ???????00{12} 210{12}2-0002 0-01100110 1011111011 1110022001 11000000?? ?????????? ?????????? ?????????? ?????????? ?????????? ?????????? ?????????? ?????????? ?????????? ?????????? ?????????? ????
		'Serapia eocaena' ?????????? ?????1?100 200102?011 1211010100 1101010111 0110100000 2001111100 0000000010 1101100012 0000000000 0121010111 1130000??? ?????????? ?????????? ?????????? ?????????? ?????????? ?????????? ?????????? ?????????? ?????????? ?????????? ?????????? ?????????? ?????0???? ???????1?? ?????????? ?????????? ?????????? ?????????? ?????????? ?????????? ????
		'Apidium phiomense' 1001010000 0012012000 200102?011 022--00001 1100111101 012010000- 1311111110 0-1--01020 2111011102 0001101000 0011111121 2120000??? ?????????1 ??01111113 2-00000000 {01}000000001 2120001013 0-22100210 0221111001 0110?00??? ?100001011 11?0?21021 10??????10 20?1??112? ???101???? 1010???011 0(01)(12)0211110 11010?1?21 1220000100 0201101110 1000(01)22101 010021???? ?011
		'Parapithecus fraasi' ?00101{01}000 001201?000 200102?011 022--01001 1100111101 012020000- 2223110001 --1--01110 2111011102 0001101110 0111120121 2120000??? ?????????? ?????????? ?????????? ?????????? ?????????? ?????????? ?????????? ?????????? ?????????? ?????????? ?????????? ?????????? ?????????? ???????1?? ?????????? ?????????? ?????????? ?????????? ?????????? ?????????? ????
		'Qatrania wingi' 2????????? ?????????? ????0??011 0?1211?0?? 11?01?1111 0?01200000 ??(01)0?11000 0-1--00010 1101000012 0001101000 01{01}1120121 2101001??? ?????????? ?????????? ?????????? ???????0?1 ?100?10?02 0-02000?1? ??10?????1 0??000?0?? ?01?0??0?? ?????????? ?????????? ?????????? ?????????? ?????????? ?????????? ?????????? ?????????? ?????????? ?????????? ?????????? ????
		'Simonsius grangeri' 3--------- -----1?000 20010??011 0110001001 1100110110 0010200110 2302111000 --1--01010 2111011102 0002110000 0111110111 1120001??? ?????????1 ??0111011? 2-00000010 0000000002 1100010012 0-02(12)00111 0011001001 0110?00??? ?100001011 11001???21 10?0110??0 2011??1120 110101011? 102?0101?? ?????????? ???1??1??? ?????????? ?????????? ??000????? ?????????? ??11
		'Biretia spp.' ?????????? ?????????? ????01?011 022--1?100 1101111010 020?10100- 233?111100 001-000010 10(01)01000?2 0110(01)11000 0111210101 11(23)2101??? ?????????? ??02111113 2-00000201 1000011001 2100010002 0-02100101 1011101001 0110100?0? 110001(01)0?? ?????????? ?????????? ?????????? ?????????? ?????????? ?????????? ?????????? ?????????? ?????????? ?????????? ?????????? ????
		'Bugtipithecus inexpectans' ?????????? ?????????? ?????????1 ??2--0?1?? 11?10?0010 0??01?001- ??3???1?21 -?1--02010 1011?00??2 23?1?10?0? 0111100111 1??1112??? ?????????? ?????1???? 1-?00??201 000?00?0?2 ?100012?01 0-02100?00 ??00?11001 {01}110022001 11110120?? ?????????? ?????????? ?????????? ?????????? ?????????? ?????????? ?????????? ?????????? ?????????? ?????????? ?????????? ????
		'Dolichocebus gaimanensis' 1?????000? 0011?12000 2??10??000 122--12011 2112011010 002000002- ?301--?1?0 1-??000??0 2011000012 022?111012 ?12?110111 11?010?100 0?10000001 110100?00? 2-000?0201 101001101{01} 2000011?00 0-02100001 1111011001 0110011003 31000200?0 ?????????? ?????????0 2????????? ?????1???? ?????????? ?????????? ?????????? ?????????? ???????0?? ?0???????? ?????????? ??11
		'Branisella boliviana' 110111?1?0 0?0?01?00? ?001021000 022--02101 2112000011 101010001- 2200--1111 --1--11000 1111000012 2222100011 0121200010 1130101??? ?????????? ??000000?3 2-001??201 1010000011 1000000000 0-{01}2000000 0002012001 0110010001 31000100?? ?????????? ?????????? ?????????? ?????1???? ???????1?? ?????????? ?????????? ?????????? ?????????? ?????????? ?????????? ????
		'Callicebus moloch' 1001011110 0010010000 2001020000 022--02102 201200001- 100020121- 2300--0111 -----02-00 2111000012 1113110022 2121110000 1030101100 1110011011 0201001013 2-00000210 001001101{12} 10000121-0 0-02000000 01010010-1 0220011003 3100021011 1101121021 10-00-0010 2011211120 1121010110 2110010110 {12}{01}22-11110 120??00?20 1210000020 0101100110 10??121011 0?00211001 2011
		'Saimiri sciureus' 1000210000 0012022000 0001021000 022--02102 2022000010 001010001- 230{23}--0{01}01 -----11-00 2011000012 2{23}{23}3111000 1122200111 2130101100 2210010011 1201002{12}13 2-00110210 0010000111 10000110-0 0-12{01}0000{01} 1101011001 0110021001 1100021011 1101121021 10-00-0{02}10 2011211121 1111010011 2110010110 2{01}{23}001{12}110 120120{01}01{01} 1210000020 0101100110 1000111021 …
		'Saguinus spp.' 1000220000 0012020000 2001021000 022--11102 2011000010 021121011- 33{01}2---1-1 -----11--0 2011000012 2{23}{23}-110000 -12-200111 11-3112100 2212000011 100100{12}1{01}{23} 2-00010210 1{01}000001-{01} 01022---01 0-02{12}00-10 --12-{01}1001 0110022001 1100010010 1101111021 10-00-0010 2011211121 1111010011 21100101?? ?????????? ?????????? ?????????? ?????????? ?????????? ?????????? ?…
		'Aotus spp.' 1001120000 0012010000 2001021000 022--12112 201{12}0000{01}0 100020011- 2{23}0{12}--0111 -----01-00 2010000012 2333-10022 21{12}{01}200100 1130101100 2220010011 010100{12}{01}{01}3 2-00100210 0000000122 {12}0000121-0 0-00000001 1102100--1 0110011001 1111022011 1101111021 10-00-0011 2011211121 1111010111 21101101{01}0 1{01}{23}101{01}110 1201?0{01}020 1210001020 0201100110 1000121011 …
		'Myanmarpithecus yarshensis' ?????????? ?????1?0?? 200101?01? 2?????2?00 ??1??1?01? ?01??{12}???? ??????112? ?-1--11012 1011000012 2331?10001 211120011(01) 1100112??? ?????????? ?????1?0?? 2-?01??111 0000000002 210111??01 1101100010 2010111001 0111011001 11110100?? ?????????? ?????????? ?????????? ?????0???? ?1???????? ?????????? ?????????? ?????????? ?????????? ?????????? ?????????? ????
		'Pondaungia cotteri' 1?0103?0?0 ????02?0?? 200101?011 022--(12)2001 100(12)010000 101121010- 2(23)(01)01011(01)0 0-1--11012 1111101102 2{23}{23}0{12}0001{12} 2111(12){01}01(12)1 00(012)00021?? ?22?000001 0100110133 2-000??101 0000000001 2(01)01021?-1 (01)10(12)100?12 1?001010?1 0111011113 31110220?? ?????????? ?????????? ?????????? ???110???? 11?????1?? ?????????? ?????????? ?????????? ???????110…
		'Siamopithecus eocaenus' ?????????? ?????1?000 20010??011 022--1?0?0 1101000010 1?1111001- 23(12)2101101 --1--00011 2110000011 2221200011 2121200120 0000002??? ?????????1 ????1101?2 2-100??2(01)0 0000000010 10111121-0 0-00000022 ?101000??1 0111011113 310002(12)0?? ?????????? ?????????? ?????????? ?????0???? ?1???????? ?????????? ?????????? ?????????? ?????????? ?????????? ?????????? ????
		'Krabia minuta' ?????????? ?????????? ?????????? ?????????? ?????????? ?????????? ?????????? ?????????? ?????????? ?????????? ?????????? ?????????? ?????????? ?????1?0?? 2-?00??2?? 001?00?022 20022-??-0 0-02000?02 ??00?010?1 0220111003 31110120?? ?????????? ?????????? ?????????? ?????????? ?????????? ?????????? ?????????? ?????????? ?????????? ?????????? ?????????? ????
		'Ganlea megacanina' 1??101?010 0?0?02?00? 20010??011 101001?0?0 1102121000 1?11110102 231010?1?0 0-??-12??2 1111000012 233??00011 ?11?200111 10?0112??? ?????????? ?????1?0?? 2-?00??201 100?00?0?2 ?0022-??-0 0-01000011 ??00?00??1 0220011001 11000110?? ?????????? ?????????? ?????????? ?????????? ?????????? ?????????? ?????????? ?????????? ?????????? ?????????? ?????????? ????
		'Aegyptopithecus zeuxi' 1000010010 0011012000 20011---11 022--1-1-0 2001010010 0-1030101- 3301111111 --1--01010 211000(01)(01)02 0000100000 1111120111 1010002??? ????????03 111-11-1-3 2-001--211 0010022001 2110010001 0-02100012 00{01}12010?1 0100010001 1100011010 1?01121021 10?00?0010 2011??1132 1110010111 2120110110 10(01)0011110 11012?01?0 ?(12)0?0??0?? 00?????110 0011121101 01??21??0? 2011
		'Moeripithecus markgrafi' ?????????? ?????????? ???11---11 022--1-1-0 2011010011 1?1?20011- 3312111111 --1--01010 2111000001 0000101010 1111200111 1020001??? ?????????? ????0101?3 2-001??201 00100000?1 2000111??0 0-12100?(01)2 ??02?010?1 0110021001 11000110?? ?????????? ?????????? ?????????? ?????????? ?????????? ?????????? ?????????? ?????????? ?????????? ?????????? ?????????? ????
		'Catopithecus browni' 1?0??10010 001??12000 20011---11 011210-1-0 2101010011 1-00200111 2211111110 001-101010 1010100012 1111010000 0111200101 1030101100 0011010003 10101101-2 1-000--201 0110100001 20011100-0 1102200010 100(01)111011 1110022001 11000110?? 1?001210?? 10????0010 20?1??112? 1??1000110 20??110010 1?00011110 11?12?0112 10?000000? ???????110 10110211?? ?????????? ??11
		'Oligopithecus savagei' ?????????? ???????0?? 20011---11 121201-1-0 2101010010 1-00210111 333111?1?1 1-??-01??0 2011000012 111?010000 ?11?100100 11?1101??? ?????????3 ?????????2 ?-0?????01 11000?0??? ?002?-0?-0 0-01100?1? ??00?00--1 111002?0?1 ?10?0110?? ?????????? ?????????? ?????????? ?????????? ?????????? ?????????? ?????????? ?????????? ?????????? ?????????? ?????????? ????
		'Oligopithecus rogeri' ?????????? ??????2000 20011---11 ?21211-1-0 1102011010 1-0?20010? 3333???111 1-1--01010 2011000012 1101010000 0111100101 1132101??? ????????03 101-11-2-2 1-00?--210 1110000??1 10022100-0 0-02000010 10021{01}1011 2110022001 11000110?? ?????????? ?????????? ?????????? ?????????? ?????????? ?????????? ?????????? ?????????? ?????????? ?????????? ?????????? ????
		'Talahpithecus parvus' ?????????? ?????????? ?????????? ?????????? ?????????? ?????????? ???????1?? ??????1??0 ?0?????0?2 1?0?01?0?0 ?11?100102 ?1??101??? ?????????? ?????????? 1-?00??200 110?10???2 ?00?2-0?-0 0-?2000?10 ???1?010-1 11100?2?0? 11?00110?? ?????????? ?????????? ?????????? ?????????? ?????????? ?????????? ?????????? ?????????? ?????????? ?????????? ?????????? ????
		'Propliopithecus spp.' 1001110010 0010012000 20011---11 022--1-1-{01} 2001010010 0-10{23}0{01}0{01}- {23}3011111{01}1 --1--11010 211{01}00{01}002 000010000{01} 01112{12}011{12} 11{23}0002??? ?????????3 ??1-11-0-3 2-00?--?10 00?0000??1 2??001???? ??0?1????0 0???1????? ?????????? ?????????? ?????????? ?????????? ?????????? ????01???? ?1?????110 1000011110 11?1?????? ?????????? 000??0???? ??????????…
		'Propliopithecus chirobates' 1001110010 0010012000 20011---11 022--1-1-{01} 2001010010 0-1030001- 33011111{01}1 --1--11010 211{01}00{01}002 0000100000 0111210111 11{23}0002??? ?????????3 ???????0?? 2????????? ?0???????? ?????????? ?????????? ?????????? ?????????? ?????????? ?????????? ?????????? ?????????? ?????1???? ?1?????110 1000011110 11?1?????? ?????????? 000??0???? ?????????? ?????????? ????
		'Aseanpithecus myanmarensis' ?????????? ?????????? ??01021011 01???02?00 ??0??2?010 ?21??{12}???? ????11??2? ??1--?1010 ????????1? ???0?????? 0??1????0? ????1?2??? ????????11 ?100110?32 1-0??10211 1000000002 ?00?2-00-0 0-02100010 20?02010-1 {01}1100?2?0? 11?00100?? ?????????? ?????????? ??????1?2? ????0????? ?1?????1?? ?????????? ?????????? ?????????? ?????????? ?????????? ?????????? ????
	;
ENDBLOCK;
BEGIN ASSUMPTIONS;
	OPTIONS DEFTYPE=UNORD POLYTCOUNT=MINSTEPS;
	TYPESET * default = ORD: 1 5 - 7 9 - 11 14 - 17 22 - 23 31 - 36 40 - 41 51 - 56 58 - 64 68 - 69 77 79 - 81 85 90 - 98 103 - 105 109 - 114 117 - 118 121 - 124 130 132 134 137 - 138 148 156 - 167 170 - 171 173 - 175 178 - 187 191 - 193 196 - 197 205 - 208 214 216 230 - 231 240 243 251 259 261 263 268 - 272 275 279 - 280 282 - 284 287 289 292 294 - 295 299 - 300 306 - 310 313 315 321;
ENDBLOCK;
BEGIN NOTES;
	[Taxon comments]
	[Character comments]
	[Character state comments]
	[Attribute comments]
	[Taxon pictures]
	[Character pictures]
	[Character state pictures]
	[Attribute pictures]
ENDBLOCK;
